# Supplementary material for: Cerebrovascular Autoregulation in Preterm Infants Using Heart Rate or Blood Pressure: A Pilot Study
Source: Children (Basel). 2024 Jun 24;11(7):765. doi: 10.3390/children11070765 (PMC11276379; doi:10.3390/children11070765)
Supplement: Supplementary file 1 [file children-11-00765-s001.zip]

Archive with 1 entries (1 files):
- children-3034797-supplementary.pdf
